# Supplementary material for: Recombinant GPEHT Fusion Protein Derived from HTLV-1 Proteins with Alum Adjuvant Induces a High Immune Response in Mice
Source: Vaccines (Basel). 2023 Jan 3;11(1):115. doi: 10.3390/vaccines11010115 (PMC9865465; doi:10.3390/vaccines11010115)
Supplement: Supplementary file 1 [file vaccines-11-00115-s001.zip]

Archive with 1 entries (1 files):
- vaccines-2019786-supplementary.pdf
